# Supplementary material for: Different effects of pesticides on transcripts of the endocrine regulation and energy metabolism in honeybee foragers from different colonies
Source: Sci Rep. 2023 Feb 3;13:1985. doi: 10.1038/s41598-023-29257-w (PMC9898565; doi:10.1038/s41598-023-29257-w)
Supplement: Supplementary file 2 — Supplementary Information 2. [file 41598_2023_29257_MOESM2_ESM.xlsx]

## Sheet: Fig 1
nurse	forager	nurse	forager	nurse	forager
9.27389	4.54953	412.441	13.7473	11.8956	12046
7.81402	4.01119	105.174	193.992	79.1035	3779.65
6.61372	2.48708	246.7	4.1992	511.751	2405.25
6.80731	3.99505	133.409	17.1819	263.618	9984.74
6.30077	1.91814	340.19	71.6522	152.242	10786.9
25.2935	1.82018	514.821	211.391	143.909	7928.33
6.5026	4.34846	114.026	15.6	915.831	8215.74
8.14521	4.40112	133.306	35.3121	299.709	12048.4
9.456	3.46	250	66.89	512.9	7567
13.67	4.56	341	112	318	4567

## Sheet: Fig 2
buffy-1	buffy-2	buffy-3	vtg-1	vtg-2	vtg-3	hbg3-1	hbg3-2	hbg3-3	ilp1-1	ilp1-2	ilp1-3
6.62776	5.87553	6.15123	127.108	142.638	5.02738	44912.3	1548.21	43786.7	207.927	525.814	301.355
9.73484	2.35673	5.14781	270.16	45.0647	12.0342	26484.6	32465.2	79634.7	192.032	532.83	283.907
4.09636	7.55661	8.33814	13.0009	2.28859	40.0221	28774.4	30496.2	59787.3	177.353	550.78	293.472
4.79725	4.69977	3.81192	89.1448	1.30083	4.43398	46454.4	45842.8	33774.5	67.398	536.372	280.169
2.94217	7.33345	5.43866	17.8367	342.015	18.3243	37874.9	83332.4	19680.5	107.891	344.064	283.907
7.9181	8.45533	4.67783	5.21522	371.315	23.7663	21458.6	52216.8	49041.3	136.96	463.607	377.513
5.67	6.59419	4.78011	100.9	32.5628	33	30100	50123	71187.6	120	762.081	265.703
7.33	9.99549	2.81419	76.9	8.82164	9.73309	23000	38826.2	8636.02	66.34	547.142	431.014
3.55	7.22	4.89	66.89	259	35	40444	43220	33405	55.89	444.78	250
6.98	3.55	2.56	180	30	23	35660	17000	23002	88.98	467.89	230.56

## Sheet: Fig 3
mrjp1-1	mrjp1-2	mrjp1-3	mrjp2-1	mrjp2-2	mrjp2-3	mrjp3-1	mrjp3-2	mrjp3-3
3860.81	46.1783	15.1975	929.669	46.5585	4.2172	194.612	0.501483	0.508558
1075.75	8975.62	11822.6	320.235	6218.67	9922.59	7.12936	149.496	168.252
120544	78.061	14148.2	71939.2	31.5967	16356.7	17931	4.00111	632.122
67562.2	492.715	20848.1	34872.6	352.99	10079.6	3410.69	14.6281	1735.37
210329	1685.72	1353.17	222505	1128.97	569.88	38307.7	6.8599	117.641
3063.33	6749	3738.6	1809.35	8374.28	5269.23	101.233	112.779	182.114
3400	64.5429	5857.04	70234	117.649	9366.69	345	1.16536	120.128
2900	112.744	4.56542	33467	162.14	4.30321	578	0.79348	0.429779
10234	890	2345	879	345.68	2367	235	50.89	456.89
90345	790	1090	70223	560.89	1023.3	221	60.78	345.78

## Sheet: Fig 4
vtg	Control	CPF-0.06	CPF-0.6	PS
	142.638	14.4135	270.212	29.6229
	45.0647	4.60128	12.3193	5.48307
	2.28859	4.28834	5.37898	6.96539
	1.30083	7.63429	1.54606	7.03984
	342.015	33.2887	58.9	22.2331
	371.315	24.89	72.58	47.389
	32.5628	5.66	2.38	16.4756
	8.82164	7.68	180.45	8.95
	259	12.33	89.55	33.67
	30	6.9	34.2	11.39
hbg3	Control	CPF-0.06	CPF-0.6	PS
	1548.21	18121.6	51396.7	32916.5
	32465.2	12288.2	2551.21	10691.5
	30496.2	14626.6	9361.35	12459.4
	45842.8	47130.8	55203.1	11557.1
	83332.4	41500.9	51009	25108.8
	52216.8	16553	9653	15414.5
	819.689	18262	2530	44225.7
	38826.2	45398	3087	33017
	43220	42097	50987	10789
	17000	17098	9908	10889
ilp-1	Control	CPF-0.06	CPF-0.6	PS
	525.814	222.172	317.763	193.309
	532.83	176.181	616.46	265.703
	550.78	235.826	616.46	212.102
	536.372	136.96	362.797	220.705
	344.064	75.9366	403	214.931
	463.607	80.78	509.38	150.275
	762.081	236	617.09	193.309
	547.142	177.02	312.09	188.09
	444.78	99.08	402.78	256.09
	467.89	230.2	450.99	199.76
buffy	Control	CPF-0.06	CPF-0.6	PS
	5.87553	11.987	3.89734	7.83104
	2.35673	8.2272	2.70792	7.00737
	7.55661	6.89251	5.2352	10.0847
	4.69977	7.47712	7.47626	9.46442
	7.33345	5.38145	2.9	5.43374
	8.45533	6.44	4.33	6.94577
	6.59419	7.57	5.69	1.98266
	9.99549	10.99	7.33	2.09
	7.22	10.23	6.98	6.33
	3.55	5.78	3.57	9.86

## Sheet: Fig 5
cox5a	Control	CPF-0.06	CPF-0.6	PS
	21.9514	48.4131	11.8676	20.5409
	19.7018	30.5972	19.0628	35.2801
	22.8331	32.0275	16.4803	34.1958
	20.9411	28.1971	25.544	23.1013
	22.4305	19.6736	17.78	23.1568
	14.9563	33.45	24.67	9.46849
	12.4143	35.89	14.55	12.89
	21.2382	44.67	12.78	30.87
	19.8	41.98	13.78	22.89
	14.67	29.89	22.34	20.43
cox5b	Control	CPF-0.06	CPF-0.6	PS
	600.703	741.267	383.529	486.265
	540.576	425.905	676.558	708.722
	574.448	637.747	828.047	847.802
	505.498	606.032	912.516	725.108
	430.881	404.6	659	869.542
	462.891	547.77	388.29	599.527
	439.758	423.11	420.3	726.672
	471.701	650.89	550.33	713
	501.34	430.55	645	810.2
	603.56	360.09	380.65	500
cox17	Control	CPF-0.06	CPF-0.6	PS
	2.48685	6.91661	1.05783	2.15213
	3.67975	3.92651	0.213648	4.40774
	4.2074	4.24985	1.13221	4.47585
	2.78602	3.84747	0.99	3.74317
	3.38986	2.48063	1.34	2.42038
	2.53678	4.56	1.67	2.96436
	1.64485	3.88	0.89	2.99
	2.42936	5.89	0.77	5.09
	3.45	2.88	1.1	4.89
	2.11	3.36	1.23	3.67

## Sheet: Fig 6
	Control	CPF-cox5a	PS-cox5a	Control	CPF-cox5b	PS-cox5b	Control	CPF-cox17	PS-cox17
	4.89568	11.4193	3.48685	1233.75	1648.04	1691.42	4.71203	2.54124	0.0595746
	4.20444	14.4199	1.88243	841.466	1488.49	1979.56	2.52938	2.28581	0.0271954
	3.15598	16.0642	6.05801	781.545	1299.18	2003.09	1.59569	3.89462	0.0973328
	5.27729	9.18818	3.38334	1038.43	680.154	2080.04	2.13105	1.60907	0.106504
	3.20534	9.43945	3.67685	1174.74	1091.42	2408.14	1.43009	2.01879	0.0760272
	4.68109	7.82993	3.66149	1214.13	1075.45	2378.88	2.87166	2.14237	0.0657132
	4.85978	12.33	3.87528	990.491	1109	1918.09	1.98233	2.09	0.0631886
	7.54203	8.79	7.33905	1780.41	1234	2751.4	4.33547	3.09	0.239786
	5.67	15.67	3.58276	850.09	780.78	2774.38	2.34	1.88	0.383678
	4.56	13.45	2.59018	1099	1302	2454.58	3.45	2.09	0.0685411

## Sheet: SM 1
	control	buffy	Control	vtg	control	hbg3	control	ilp1
	6.62776	7.92344	127.108	44.7302	44912.3	53360	207.927	110.058
	9.73484	6.91218	270.16	8.94398	26484.6	35978.6	192.032	253.659
	4.09636	3.58211	13.0009	56.7005	28774.4	51273.6	177.353	162.713
	4.79725	7.66802	89.1448	21.7766	46454.4	103991	67.398	179.719
	2.94217	5.64937	17.8367	8.81438	37874.9	92869.3	107.891	163.795
	7.9181	8.05548	5.21522	8.08229	21458.6	39572.2	136.96	158.457
	5.67	4.93085	100.9	6.31474	30100	16564.4	120	135.157
	7.33	14.9033	76.9	9.39465	23000	12090.4	66.34	271.038
	3.55	6.89	66.89	34.39	40444	25908	55.89	234.89
	6.98	11.2	180	45.9	35660	33004	88.98	124.33
	Control	mrjp1	control	mrjp2	control	mrjp3
	3860.81	2699.82	929.669	834.096	194.612	1340.88
	1075.75	382.998	320.235	78.4488	7.12936	3.01065
	120544	31140.6	71939.2	21485.3	17931	345
	67562.2	28184.8	34872.6	14744.5	3410.69	678
	210329	191848	222505	908	38307.7	990
	3063.33	7641.62	1809.35	345	101.233	1090
	3400	11845.6	70234	780	345	998
	2900	25680	33467	234	578	234
	10234	13245	879	765	235	34
	90345	22093	70223	256	221	23
	Control	cox5a	control	cox5b	control	cox17
	31.585	11.218	1298.65	1195.56	2.43703	0.782286
	30.3072	13.1153	1800.19	927.409	1.93273	0.678778
	18.432	14.3958	827.919	819.833	1.43936	0.985792
	14.3908	12.0234	1034.01	928.931	0.851284	0.45763
	12.4532	24.653	639.586	866.423	0.863062	0.853999
	19.2125	26.1738	1157.85	1030.83	1.72822	2.19392
	22.38	26.8085	130.89	939.107	3.45	1.66441
	15.78	23.7194	760	1091.26	0.89	1.11126
	26.99	20.98	890	869	1.22	1.23
	13.89	15.67	740	850	2.34	0.98

## Sheet: SM 2
mrjp1	Control	CPF-0.06	CPF-0.6	PS
	46.1783	736.083	4306.54	1888.72
	8975.62	27.8302	6.1621	35.0724
	78.061	91.2669	13.8163	16.1537
	492.715	168524	1360.85	60.9882
	1685.72	69360.4	1450.09	1051.93
	6749	105.89	3908.09	74238.2
	64.5429	690.28	8.79	37934.5
	112.744	860.09	23.89	40.89
	890	590.98	4098.09	87536
	790	3409	1209.98	20982
mrjp2	Control	CPF-0.06	CPF-0.6	PS
	46.5585	1965.7	13698.4	392.238
	6218.67	55.9345	38.6074	14.607
	31.5967	29.7146	71.8858	4.91156
	352.99	72584	150.98	50.3267
	1128.97	92868.8	340.98	509.987
	8374.28	1789	6709	36603.4
	117.649	150.09	479	18815.4
	162.14	334	987.87	66.09
	345.68	1209	750	1659
	560.89	998.09	234	3245
mrjp3	Control	CPF-0.06	CPF-0.6	PS
	0.501483	11.9441	53.9915	28.8136
	149.496	0.753287	0.141908	1.40881
	4.00111	2.10793	0.393369	0.851524
	14.6281	43602.1	1.45573	2.19002
	6.8599	14002.6	23.78	18.9005
	112.779	45.09	99.09	14262.9
	1.16536	89.09	12.87	2645.66
	0.79348	43.78	3.98	1098
	50.89	12.09	8.9	35.98
	60.78	16.98	5.78	5.09

## Sheet: SM 3
	Control	CPF-buffy	PS-buffy	Control	CPF-vtg	PS-vtg
	6.15123	19.6323	1.54485	5.02738	18.9075	22.7786
	5.14781	16.3849	0.445248	12.0342	27.6211	19.8715
	8.33814	6.95951	1.06855	40.0221	7.3927	7.00014
	3.81192	2.50694	1.31294	4.43398	2.28356	12.8236
	5.43866	9.06577	1.22782	18.3243	21.3642	44.0934
	4.67783	9.21086	0.531675	23.7663	14.2911	12.0836
	4.78011	8.9	1.46417	33	23.89	18.1312
	2.81419	13.45	1.42495	9.73309	16.78	9.67969
	4.89	17.9	1.2077	35	9.89	11.4573
	2.56	5.89	1.49222	23	22.56	24.805
	Control	CPF-hbg-3	PS-hbg-3	Control	CPF-ilp-1	PS-ilp-1
	43786.7	32096.3	83469.9	301.355	390.231	482.412
	79634.7	55727.5	6886.25	283.907	387.653	414.213
	59787.3	13596.6	784.944	293.472	337.291	358.02
	33774.5	3316.95	51309.3	280.169	65.6349	569.336
	19680.5	67255.7	57619.2	283.907	346.352	637.228
	49041.3	5785.2	2325.17	377.513	392.825	419.739
	71187.6	4567	42305.6	265.703	120.9	472.916
	8636.02	3458	14438.3	431.014	240.89	495.371
	33405	14587	45512.6	250	324	505.317
	23002	33256	2927.67	230.56	230	658.696
	Control	CFP-mrjp1	PS-mrjp1	Control	CPF-mrjp2	PS-mrjp2	Control	CPF-mrjp3	PS-mrjp3
	15.1975	128.993	8012.17	4.2172	91.4778	6796.77	0.508558	4.64161	180.17
	11822.6	82.3443	997.053	9922.59	89.192	583.216	168.252	3.82747	21.9184
	14148.2	21.305	58.3366	16356.7	18.5622	72.0588	632.122	0.377395	1.46505
	20848.1	9604.57	5.64706	10079.6	1943.36	9.99622	1735.37	30207.4	0.329008
	1353.17	1076.09	692.287	569.88	536.289	1729.25	117.641	453.557	15.974
	3738.6	399.08	1.51874	5269.23	327.21	3.82134	182.114	13.0035	0.192547
	5857.04	568.99	724.571	9366.69	568.9	271.021	120.128	66.9	5.35847
	4.56542	1098	50.504	4.30321	327.89	18.7165	0.429779	2309	1.43371
	2345	99.89	360.063	2367	99.87	221.621	50.89	59.89	4.86551
	1090	320.89	114.84	1023.3	1098	144.528	60.78	11.2	1.06036
